# Supplementary material for: Effect of moderate elevated intra-abdominal pressure on lung mechanics and histological lung injury at different positive end-expiratory pressures
Source: PLoS One. 2020 Apr 15;15(4):e0230830. doi: 10.1371/journal.pone.0230830 (PMC7159202; doi:10.1371/journal.pone.0230830)
Supplement: S1 Data — (XLSX) [file pone.0230830.s006.xlsx]

## Sheet: Blatt1
Gruppe A VT 8 ml/kg KG, PEEP 5 IAP 10
	KG	EELV 0	EELV 2	EELV 4	EELV 6	EELV/KG 0	EELV/KG 2	EELV/KG 4	EELV/KG 6	TPP 0	TPP 2	TPP 4	TPP 6	Delta P 0	Delta P 2	Delta P 4	Delta P 6	C stat 0	c stat 2	c stat 4	C stat 6	HI 0	HI 2	HI 4	HI 6	GEDI 0	GEDI 2	GEDI 4	GEDI 6	ELWI 0	ELWI 2	ELWI 4	ELWI 6	IAP 0	IAP 2	IAP 4	IAP 6	Gesamtvol.	fiO2	paO2 0	paO2 2	paO2 4	paO2 6	paO2/fiO2 0	paO2/fiO2 2	paO2/fiO2 4	paO2/fiO2 6	pCO2 0	pCO2 2
1	49	1615	1182	1059	932	32.96	24.12	21.61	19.02	5	10	11	13	11	17	18	18	46	30	28	26	5.8	4.12	4.19	3.81	705	629	754	731	16	14	16	16	3	11	12	12	7000	0.4	116.8	213.4	148.1	204.7	389.33	533.5	370.25	511.75	42.3	31.2
2	51	1460	1249	1202	877	28.63	24.49	23.57	17.2	6	5	6	6	10	11	15	16	40	42	33	31	4.48	3.9	3.5	6.36	702	700	806	959	18	19	25	27	2	12	12	11	4500	0.4	145.2	160.5	178.2	168.6	484	401.25	445.5	421.5	37	32.1
3	44	1152	855	550	491	26.18	19.43	12.5	11.16	6	6	9	10	11	13	14	15	46	32	28	26	4.78	4.94	4.87	4.69	646	611	714	752	16	18	14	15	2	10	11	9.5	5000	0.4	112.9	139.7	176.1	153.8	376.33	349.25	440.25	384.5	29.7	29.4
4	50	1237	689	962	890	24.74	13.78	19.24	17.8	4	7	14	14	11	17	18	18	46	28	26	26	3.5	3.86	3.95	3.91	642	650	641	640	14	14	13	13	4	12	11	10	4500	0.4	136.5	189.6	185.9	187.7	455	474	464.75	469.25	30.7	37.2
5	47	997	371	510	698	21.21	7.89	10.85	14.85	7	9	12	9	12	19	18	18	39	24	26	26	3.92	4.33	3.74	3.56	630	628	599	665	13	13	13	12	2	10	10	9.5	3800	0.4	140.9	175.5	233.7	164	469.67	438.75	584.25	410	30.7	29.8
6	49	1474	1041	1008	754	30.08	21.24	20.57	15.39	6	8	8	8	12	16	15	18	37	29	29	27	6.61	4.37	4.02	3.71	618	579	642	617	13	13	12	12	2.5	10	9.5	9.5	6900	0.4	162.1	222	211.6	175	540.33	555	529	437.5	30.5	26.3
Gruppe B VT 8 ml/kg KG, PEEP 10 IAP 10
	KG	EELV 0	EELV 2	EELV 4	EELV 6	EELV/KG 0	EELV/KG 2	EELV/KG 4	EELV/KG 6	TPP 0	TPP 2	TPP 4	TPP 6	Delta P 0	Delta P 2	Delta P 4	Delta P 6	C stat 0	c stat 2	c stat 4	C stat 6	HI 0	HI 2	HI 4	HI 6	GEDI 0	GEDI 2	GEDI 4	GEDI 6	ELWI 0	ELWI 2	ELWI 4	ELWI 6	IAP 0	IAP 2	IAP 4	IAP 6	Gesamtvol.	fiO2	paO2 0	paO2 2	paO2 4	paO2 6	paO2/fiO2 0	paO2/fiO2 2	paO2/fiO2 4	paO2/fiO2 6	pCO2 0	pCO2 2
7	51	1976	1668	1755	1613	38.7451	32.7059	34.4118	31.6275	4	5	5	6	9	14	13	15	53	34	33	33	4.58	4.58	4.67	3.84	599	599	633	504	12	12	11	12	1.5	10.5	10	10	4900	0.4	159.5	154.6	158.7	163.5	398.75	386.5	396.75	408.75	35	50.3
8	47	1587	1486	1393	1416	33.766	31.617	29.6383	30.1277	6	9	7	6	10	13	12	12	47	35	38	33	5.96	5.96	5.23	4.55	589	589	568	532	20	20	22	23	0	10.5	10.5	9	6000	0.4	150	134.1	134.1	133.1	375	335.25	335.25	332.75	42.4	42.6
9	45	906	823	846	796	20.1333	18.2889	18.8	17.6889	4	4	5	6	12	15	14	15	33	31	31	32	5.75	5.75	6.24	5.31	610	610	616	622	15	15	16	15	3.5	11.5	10.5	10.5	6400	0.4	156	152	200.8	147.1	390	380	502	367.75	42.2	41.3
10	45	985	956	888	866	21.8889	21.2444	19.7333	19.2444	6	12	9	6	12	16	16	16	36	28	30	27	5.85	5.85	5.28	5.89	768	768	801	773	18	18	17	16	2	10	10.5	10.5	5200	0.4	170.8	164.4	137.2	180.2	427	411	343	450.5	47.5	40.8
11	51	1103	986	948	915	21.6275	19.3333	18.5882	17.9412	6	7	8	9	12	15	15	15	41	34	34	33	6.77	6.77	4.41	4.56	718	718	658	748	13	13	12	13	3	10.5	10.5	10.5	7200	0.4	181.4	232.8	166.8	153	453.5	582	417	382.5	47.6	42.8
12	53	1462	1310	1309	1346	27.5849	24.717	24.6981	25.3962	5	6	6	7	12	13	14	14	40	37	34	34	5.43	5.43	5.47	5.12	622	622	610	593	15	15	16	14	1	9.5	9	10.5	7900	0.4	201.6	181.4	170.6	172.6	504	453.5	426.5	431.5	44.3	41.5
Gruppe C VT 8 ml/kg KG, PEEP 15 IAP 10
	KG	EELV 0	EELV 2	EELV 4	EELV 6	EELV/KG 0	EELV/KG 2	EELV/KG 4	EELV/KG 6	TPP 0	TPP 2	TPP 4	TPP 6	Delta P 0	Delta P 2	Delta P 4	Delta P 6	C stat 0	c stat 2	c stat 4	C stat 6	HI 0	HI 2	HI 4	HI 6	GEDI 0	GEDI 2	GEDI 4	GEDI 6	ELWI 0	ELWI 2	ELWI 4	ELWI 6	IAP 0	IAP 2	IAP 4	IAP 6	Gesamtvol.	fiO2	paO2 0	paO2 2	paO2 4	paO2 6	paO2/fiO2 0	paO2/fiO2 2	paO2/fiO2 4	paO2/fiO2 6	pCO2 0	pCO2 2
13	43	1520	1652	1573	1481	35.35	38.4186	36.5814	34.44	2	6	3	4	8	13	10	10	53	44	42	42	3.93	3.61	3.25	3.42	699	611	606	684	16	14	15	17	1.5	10.5	10	10	5800	0.4	151.9	251.4	257.9	201.9	506.33	628.5	644.75	504.75	28.2	29.7
14	44	1069	1112	1066	673	24.3	25.2727	24.2273	15.3	5	6	6	7	9	11	11	11	45	37	38	36	5.56	3.97	3.89	3.34	721	665	706	671	12	12	12	12	3	11.5	11	9	6000	0.4	153	160.6	173.7	229.6	510	401.5	434.25	574	34.9	33
15	45	1284	1632	1655	1587	28.53	36.2667	36.7778	35.27	6	8	9	8	11	12	12	12	43	36	37	34	3.49	2.87	3.11	3.15	553	479	510	468	9	10	10	10	3.5	10	11	10	4900	0.4	155	193.5	175.3	214.7	516.67	483.75	438.25	536.75	32.6	38.6
16	48	906	995	1075	1331	18.88	20.7292	22.3958	27.73	7	10	10	10	12	14	14	14	43	35	36	34	3.33	3.5	3.67	4.41	792	795	852	878	14	16	17	15	1	10	10.5	10.5	5300	0.4	181.4	201.6	239.8	189.6	604.67	504	599.5	474	32.7	34
17	46	1363	1550	1318	1493	29.63	33.6957	28.6522	32.46	6	8	7	8	10	12	12	12	44	37	38	37	5.73	5.04	3.52	3.42	628	646	636	648	15	14	13	13	1	10	10	10	6000	0.4	127.7	161.3	174.8	174.4	425.67	403.25	437	436	42.8	40.5
18	44	1243	1481	1547	1294	28.25	33.6591	35.1591	29.41	3	4	5	5	10	11	11	11	43	34	36	37	4.61	3.8	4.07	3.87	676	613	653	646	15	15	16	16	2	10	10	10.5	7400	0.4	140.7	206.4	212.9	192.2	469	516	532.25	480.5	30.4	31.9
[truncated: 29 more columns]

## Sheet: Blatt2
Gruppe D VT 8 ml/kg KG, PEEP 5 IAP 10
	KG	EELV prä	EELV 0	EELV 6	EELVprä/kg	EELV/KG 0	EELV/KG 6	TPP prä	TPP 0	TPP 6	Delta Prä	Delta P 0	Delta P 6	C stat prä	C stat 0	C stat 6	HI prä	HI 0	HI 6	GEDI prä	GEDI 0	GEDI 6	ELWI prä	ELWI 0	ELWI 6	IAP prä	IAP 6	Gesamtvol.	fiO2 nach Lavage	paO2 0 Lavage	paO2/fiO2 6 nach Lavage	fiO2 0	paO2 0	paO2/fiO2 6	fiO2	paO2 6	paO2/fiO2 6
1	43	948	431	574	22.0465	10.0233	13.3488	7	14	18	11	20	24	41	21	17	3.34	4.09	3.74	717	832	686	13	19	17	3.5	10	3700	0.5	66.3	132.6	0.5	69.8	139.6	0.5	113.1	226.2
2	45	931	525	554	20.6889	11.6667	12.3111	5	15	18	11	23	26	34	18	16	3.7	3.51	4.11	588	601	553	15	22	18	3.5	8	4000	0.5	60.1	120.2	0.5	53.5	107	0.5	73.4	146.8
3	51	1565	921	939	30.6863	18.0588	18.4118	5	17	24	10	22	30	48	22	17	3.96	4.99	4.67	698	770	771	14	24	15	1	9.5	5300	0.5	71.1	142.2	0.5	42.7	85.4	0.6	57.4	95.6667
4					#DIV/0!	#DIV/0!	#DIV/0!																								#DIV/0!			#DIV/0!			#DIV/0!
5					#DIV/0!	#DIV/0!	#DIV/0!																								#DIV/0!			#DIV/0!			#DIV/0!
6					#DIV/0!	#DIV/0!	#DIV/0!																								#DIV/0!			#DIV/0!			#DIV/0!
MW	46.3333	1148	625.667	689	#DIV/0!	#DIV/0!	#DIV/0!	5.66667	15.3333	20	10.6667	21.6667	26.6667	41	20.3333	16.6667	3.66667	4.19667	4.17333		734.333	670	14	21.6667	16.6667	2.66667	9.16667	4333.33	0.5	65.8333	#DIV/0!	0.5	55.3333	#DIV/0!		81.3	#DIV/0!
Stab N	3.39935	294.945	212.329	176.965	#DIV/0!	#DIV/0!	#DIV/0!	0.942809	1.24722	2.82843	0.471405	1.24722	2.49444	5.71548	1.69967	0.471405	0.254209	0.608897	0.382303		97.6194	89.7144	0.816497	2.0548	1.24722	1.17851	0.849837	694.422	0	4.50284	#DIV/0!	0	11.1392	#DIV/0!		23.4155	#DIV/0!
T-Test				0.381322			#DIV/0!			0.000189656			0.0433444			0.041722			0.482992			0.265268		0.0110957	0.0268761		0.00218854
Gruppe E VT 8 ml/kg KG, PEEP 10 IAP 10
	KG	EELV prä	EELV 0	EELV 6	EELVprä/kg	EELV/KG 0	EELV/KG 6	TPP prä	TPP 0	TPP 6	Delta Prä	Delta P 0	Delta P 6	C stat prä	C stat 0	C stat 6	HI prä	HI 0	HI 6	GEDI prä	GEDI 0	GEDI 6	ELWI prä	ELWI 0	ELWI 6	IAP prä	IAP 6	Gesamtvol.	fiO2 nach Lavage	paO2 0 Lavage	paO2/fiO2 6 nach Lavage	fiO2 0	paO2 0	paO2/fiO2 6	fiO2	paO2 6	paO2/fiO2 6
7	44	981	552	708	22.2955	12.5455	16.0909	9	24	16	14	26	21	28	16	20	4.23	4.36	4.12	656	818	718	14	19	12	1	10	4200	0.5	71.8	143.6	0.5	82.9	165.8	0.5	210.9	421.8
8	45	991	354	324	22.0222	7.86667	7.2	8	27	23	14	33	30	29	13	15	5.02	4.66	4.12	715	731	683	15	28	20	2	8.5	5100	0.5	57.8	115.6	0.8	49.1	61.375	0.6	78.2	130.333
9	52	1428	830	933	27.4615	15.9615	17.9423	5	16	18	10	23	25	52	24	23	2.94	3.54	3.28	561	675	617	10	17	11	2.5	11	5900	0.5	65.4	130.8	0.5	49.3	98.6	0.5	105.7	211.4
10					#DIV/0!	#DIV/0!	#DIV/0!																								#DIV/0!			#DIV/0!			#DIV/0!
11					#DIV/0!	#DIV/0!	#DIV/0!																								#DIV/0!			#DIV/0!			#DIV/0!
12					#DIV/0!	#DIV/0!	#DIV/0!																								#DIV/0!			#DIV/0!			#DIV/0!
MW	47		578.667	655	#DIV/0!	#DIV/0!	#DIV/0!	7.33333	22.3333	19	12.6667	27.3333	25.3333	36.3333	17.6667	19.3333	4.06333	4.18667	3.84	644	741.333	672.667	13	21.3333	14.3333	1.83333	9.83333	5066.67	0.5	65	#DIV/0!	0.6	60.4333	#DIV/0!		131.6	#DIV/0!
Stab N	3.55903		195.239	251.432	#DIV/0!	#DIV/0!	#DIV/0!	1.69967	4.6428	2.94392	1.88562	4.18994	3.68179	11.0855	4.6428	3.29983	0.857295	0.47338	0.39598	63.4403	58.835	41.8755	2.16025	4.78423	4.02768	0.62361	1.0274	694.422	0	5.72247	#DIV/0!	0.141421	15.8865	#DIV/0!		57.1864	#DIV/0!
T-Test				0.376285			#DIV/0!			0.223811			0.319593			0.351203			0.23637			0.128465		0.0586752	0.0953259		0.000854035	0.175256								0.171404	#DIV/0!
																												Gruppe A vs B								Gruppe A vs B
Gruppe F VT 8 ml/kg KG, PEEP 15 IAP 10
	KG	EELV prä	EELV 0	EELV 6	EELVprä/kg	EELV/KG 0	EELV/KG 6	TPP prä	TPP 0	TPP 6	Delta Prä	Delta P 0	Delta P 6	C stat prä	C stat 0	C stat 6	HI prä	HI 0	HI 6	GEDI prä	GEDI 0	GEDI 6	ELWI prä	ELWI 0	ELWI 6	IAP prä	IAP 6	Gesamtvol.	fiO2 nach Lavage	paO2 0 Lavage	paO2/fiO2 6 nach Lavage	fiO2 0	paO2 0	paO2/fiO2 6	fiO2	paO2 6	paO2/fiO2 6
13	46	1262	559	696	27.4348	12.1522	15.1304	4	30	11	11	37	17	39	13	24	5.64	4.73	3.71	528	624	445	11	17	10	1	10.5	6850	0.5	49.7	99.4	0.5	52.5	105	0.5	233.5	467
14	47	959	Exitus		20.4043	#VALUE!	0	8			13			36			5.37			700			15			1.5			0.5	51.4	102.8			#DIV/0!			#DIV/0!
15					#DIV/0!	#DIV/0!	#DIV/0!																								#DIV/0!			#DIV/0!			#DIV/0!
16					#DIV/0!	#DIV/0!	#DIV/0!																								#DIV/0!			#DIV/0!			#DIV/0!
17					#DIV/0!	#DIV/0!	#DIV/0!																								#DIV/0!			#DIV/0!			#DIV/0!
18					#DIV/0!	#DIV/0!	#DIV/0!																								#DIV/0!			#DIV/0!			#DIV/0!
MW	46.5		559	696	#DIV/0!	#VALUE!	#DIV/0!	6	30	11	12	37	17	37.5	13	24	5.505	4.73	3.71	614	624	445	13	17	10	1.25	10.5	6850	0.5	50.55	#DIV/0!	0.5	52.5	#DIV/0!	0.5	233.5	#DIV/0!
Stab N	0.5		0	0	#DIV/0!	#VALUE!	#DIV/0!	2	0	0	1	0	0	1.5	0	0	0.135	0	0	86	0	0	2	0	0	0.25	0	0	0	0.85	#DIV/0!	0	0	#DIV/0!	0	0	#DIV/0!
				#DIV/0!			#VALUE!			#DIV/0!			#DIV/0!			#DIV/0!			#DIV/0!			#DIV/0!		#DIV/0!	#DIV/0!		#DIV/0!									#DIV/0!
MW 1-16	46.625	1133.12			#DIV/0!			6.375				26.2857		38.375			4.275						13.375	20.8571	14.7143					61.7	#DIV/0!			#DIV/0!			#DIV/0!
Stab 1-16	3.03881	234.218			#DIV/0!			1.72753				5.84843		7.952			0.915533						1.79844	3.75798	3.53409					7.8508	#DIV/0!			#DIV/0!			#DIV/0!

## Sheet: Blatt3
Gruppe A VT 8 ml/kg KG, PEEP 5 IAP 10
	KG	EELV 0	EELV 6	EELV/KG 0	EELV/KG 6	TPP 0	TPP 6	Delta P 0	Delta P 6	C stat 0	C stat 6
MW	48.3333	1322.33	773.5	27.2967	15.9	5.5	10	11	16.8333	42.6667	27
Stab N	2.28522	211.802	150.477	3.7904	2.55129	1.11803	2.76887	0.816497	1.21335	3.63624	1.82574
Gruppe B VT 8 ml/kg KG, PEEP 15 IAP 10
	KG	EELV 0	EELV 6	EELV/KG 0	EELV/KG 6	TPP 0	TPP 6	Delta P 0	Delta P 6	C stat 0	C stat 6
MW	45	1231.5	1310.83	27.505	29.1233	4.66667	6.83333	9.66667	11.6667	45.3333	36.6667
Stab N	1.63299	199.204	301.944	5.06208	6.72356	1.69967	2.03443	1.24722	1.24722	3.59011	2.68742
Gruppe C VT 12 ml/kg KG, PEEP 15 IAP 10
	KG	EELV 0	EELV 6	EELV/KG 0	EELV/KG 6	TPP 0	TPP 6	Delta P 0	Delta P 6	C stat 0	C stat 6
MW	45.3333	1132	1470.5	24.975	32.4667	4.66667	9.16667	10.5	15	42.5	40.5
Stab N	1.88562	215.376	293.951	4.69053	6.25295	1.37437	1.34371	1.11803	1.52753	3.86221	0.5
